# Supplementary material for: Skeletal Muscle Mass Loss Leads to Prolonged Mechanical Ventilation and Higher Tracheotomy Rates in Critically Ill Patients
Source: J Clin Med. 2024 Dec 19;13(24):7772. doi: 10.3390/jcm13247772 (PMC11728401; doi:10.3390/jcm13247772)
Supplement: Supplementary file 1 [file jcm-13-07772-s001.zip]

Archive with 1 entries (1 files):
- jcm-3353200-supplementary.pdf
